# Supplementary material for: Lipoprotein Particles as Shuttles for Hydrophilic Cargo
Source: Membranes (Basel). 2023 Apr 28;13(5):471. doi: 10.3390/membranes13050471 (PMC10222575; doi:10.3390/membranes13050471)
Supplement: Supplementary file 1 [file membranes-13-00471-s001.zip]

Archive with 1 entries (1 files):
- membranes-2334361-supplementary.pdf
